# Supplementary material for: Improved Detection of Remote Homologues Using Cascade PSI-BLAST: Influence of Neighbouring Protein Families on Sequence Coverage
Source: PLoS One. 2013 Feb 20;8(2):e56449. doi: 10.1371/journal.pone.0056449 (PMC3577913; doi:10.1371/journal.pone.0056449)
Supplement: Table S3 — Coverage comparison of PSI-BLAST and Cascade PSI-BLAST of large superfamilies of SCOP database. (XLS) [file pone.0056449.s011.xls]

## Sheet: Sheet1
Table S3: Coverage comparison of PSI-BLAST and Cascade PSI-BLAST on large superfamilies.
			Family level					Superfamily level					Fold level
Superfamily name	SCOP code	No. of families	Total possible	Coverage		Precision score		Total possible	Coverage		Precision score		Total possible	Coverage		Precision score
			Connections	PB %	CPB%	PB	CPB	Connections	PB%	CPB%	PB	CPB	Connections	PB%	CPB%	PB	CPB
Homeodomain	a.4.1.11	19	49	100	100	100	1.94676	6675	0.73	18.46	100	48.94	22494	0.21	5.47	100	48.94
Immunoglobulin	b.1.1.1	4	4770	40	63.03	95.4	71.37	13153	15.2	32	100	99.92	33162	6.03	12.7	100	100
Fibronectin type III	b.1.2.1	1	5116	38.05	53.98	100	100	5116	38.05	53.98	100	100	33162	5.87	8.32	100	100
PDZ domain like	b.36.1.1	6	283	89.39	92.93	59.12	52.15	3086	51.26	84.38	99.185	96.73	3086	51.26	84.38	99.18	97.2
Nucleic acid-binding proteins	b.40.4.10	16	15	100	100	31.25	30	8145	0.18	0.18	31.25	30	12126	0.12	0.12	31.25	30
NAD(P)-binding Rossmann-fold domains	c.2.1.11	12	232	50	100	5.8	2.34	17700	11.29	84.44	100	65.5	17700	11.29	84.44	100	65.5
FAD/NAD(P)-binding domain	c.3.1.1	8	615	62.11	87.15	19.1	2.78	5934	33.53	72.8	99.5	22.44	5934	33.53	72.8	99.5	22.44
P-loop	c.37.1.10	24	2258	0.48	51.1	0.55	15.23	23958	8.34	31.61	100	99.98	23958	8.34	31.61	100	99.98
Thioredoxin	c.47.1.10	23	2346	63.29	92.19	50	34.19	10542	14.08	39.48	100	100	10696	13.88	38.92	100	100
Actin-like ATPase domain	c.55.1.10	14	1048	49.62	49.61	34.62	14.86	6863	21.88	45.85	100	89.93	12440	12.07	28.12	100	100
PLP-dependent transferases	c.67.1.1	9	1441	51.7	97.22	37.53	17.21	6322	31.39	88.7	100	68.91	6507	30.5	86.18	100	68.91
alpha/beta-Hydrolases	c.69.1.10	41	325	92.3	99.69	15	5.94	9528	20.99	57.01	100	99.63	9528	20.99	57.01	100	99.63
Ubiquitin-like	d.15.1.1	8	884	56.33	97.51	100	14.35	1964	25.35	59.52	100	19.47	6077	8.19	29.04	100	29.4
NTF2-like	d.17.4.8	30	346	73.69	97.97	100	100	5949	33.61	79	100	100	7227	27.67	65.03	100	100
RNA-binding domain, RBD	d.58.7.1	5	3685	53.27	76.49	98.19	96.04	3969	50.36	73.89	100	100	28140	7.1	10.42	100	100
Acyl-CoA N-acyltransferases	d.108.1.10	10	236	58.05	100	63.42	5.6	5579	3.87	75.53	100	100	5579	3.87	75.53	100	28.13
E set domains	b.1.18.10	23	1216	96.13	99.83	99.91	7.98	6116	19.11	20.96	100	10.17	33162	3.52	9.36	100	22.38
AVERAGE				63.2	85.8	59.4053	33.6463		22.3	53.99	95.8785	73.6247		14.37	41.14	95.8782	71.3265
PB: coverage of PSI-BLAST, CPB: Coverage of Cascade PSI-BLAST, FP: False positives
