# Supplementary material for: Improved Detection of Remote Homologues Using Cascade PSI-BLAST: Influence of Neighbouring Protein Families on Sequence Coverage
Source: PLoS One. 2013 Feb 20;8(2):e56449. doi: 10.1371/journal.pone.0056449 (PMC3577913; doi:10.1371/journal.pone.0056449)
Supplement: Table S4 — Implementation of multiple sequence queries of a family using Cascade PSI-BLAST on different SCOP classes. (XLS) [file pone.0056449.s012.xls]

## Sheet: SCOP
Table ST4: Implementation of multiple sequence queries of a family using Cascade PSI-BLAST on different SCOP classes.
					Family level				Superfamily				Fold
					Coverage		Precision Score		Coverage		Precision Score		Coverage		Precision Score
	Fold	Superfamily	Family	Queries	PB	CPB	PB	CPB	PB	CPB	PB	CPB	PB	CPB	PB	CPB
All α	Globin like	Globin like	Truncated haemoglobin	d1ux	99.64	100	23.91	16.75	80.92	89.3	100	99.92	70.92	74.28	100	71.84
				A9NND9	96.49	100	23.17	0.77	80.85	88.48	100	3.53	70.86	73.59	100	3.53
				B1ZNR0	97.89	100	22.78	16.74	83.44	89.37	100	99.92	73.13	74.33	100	77
				B6B4K1	100	100	23.21	21.79	83.65	89.1	100	100	73.31	74.1	100	100
				Q2J9U9	100	100	23.73	21.82	81.81	88.96	100	100	71.7	73.99	100	100
				d1idra	96.14	100	22.22	2.12	83.99	89.3	100	38.56	73.61	74.27	100	38.56
				d1s69a	95.78	100	22.3	16.72	83.37	89.5	100	88.6	73.07	74.44	100	77.07
				Q21WA2	100	100	23.44	21.66	82.83	89.64	100	100	72.59	74.56	100	100
				Q01NR7	100	100	44.12	16.9	44	88.21	100	76.85	38.57	73.37	100	76.85
				Q7UFG6	99.64	100	23.55	21.69	82.15	89.5	100	99.62	72	74.44	100	100
	Cytochrome	Cytochrome c	Monodomain cytochrome c	d351ca	46.69	90.66	50.5	56.46	44.76	77.73	100	100	44.76	77.73	100	100
				P00103	46.92	90.93	50.75	56.52	44.76	77.88	100	100	44.76	77.88	100	100
				A9V8B2	41.88	89.18	48.21	54.29	42.05	79.49	100	99.97	42.05	79.49	100	99.97
				B8J5S2	45.58	92.14	49.57	55.39	44.51	80.52	100	100	44.51	80.52	100	100
				B1Y6K9	46.69	89.41	50.5	60.66	44.76	71.35	100	100	44.76	71.35	100	100
				Q47BB8	46.27	90.61	50.05	57.29	44.76	76.56	100	100	44.76	76.56	100	100
				d2gc4d1	19.23	89.78	40.94	55.43	22.73	78.4	100	100	22.73	78.4	100	100
				d1c75a	45.16	91.3	48.85	55.53	44.76	79.58	100	100	44.76	79.58	100	100
				d1ctja	42.62	91.44	46.35	55.34	44.51	79.99	100	100	44.51	79.99	100	100
				d1c52a	20.61	88.98	54.92	57.18	18.17	75.33	100	100	18.17	75.33	100	100
All β	Immunoglobulin like beta sandwich	Fibronectin type III	Fibronectin type III	d3csba1	39.09	53.71	100	100	39.09	53.71	100	100	6.03	8.28	100	100
				B5DC62	39.09	53.28	100	99.96	39.09	53.28	100	99.96	6.03	8.22	100	99.96
				Q90ZA0	39.09	45.36	100	99.96	39.09	45.36	100	99.96	6.03	6.99	100	99.96
				UPI000176110E	30.45	45.05	100	100	30.45	45.05	100	100	4.69	6.95	100	100
				Q9JLU8	37.88	53.51	100	100	37.88	53.51	100	100	5.84	8.25	100	100
				P24055	38.07	53.83	100	100	38.07	53.83	100	100	5.87	8.3	100	100
				Q4RVD0	39.09	53.49	100	99.96	39.09	53.49	100	99.96	6.03	8.25	100	99.96
				O42414-2	39.1	52.5	100	99.96	39.1	52.5	100	99.96	39.1	52.5	100	99.96
				O57577	39.1	53.1	100	100	39.1	53.1	100	100	39.1	53.1	100	100
				Q91145	39.1	53.6	100	99.96	39.1	53.6	100	99.96	39.1	53.6	100	99.96
	Lipocalin	Lipocalin	Fatty acid binding protein like	O15540	96.9	99.55	100	100	14.73	15.14	100	100	14.73	15.14	100	100
				d2hnxa1	98.23	99.55	100	100	14.93	15.14	100	100	14.93	15.14	100	100
				d1b56a	98.23	99.55	100	100	14.93	15.14	100	100	14.93	15.2	100	100
				d1crba	97.78	100	100	100	14.87	15.2	100	100	14.87	15.2	100	100
				UPI0000523915	97.78	100	100	100	14.87	15.2	100	100	14.87	15.2	100	100
				d1bwya	97.78	100	100	100	14.87	15.2	100	100	14.87	15.2	100	100
				d1hmsa	97.78	100	100	100	14.87	15.2	100	100	14.87	15.2	100	100
				d1mdca	97.34	99.55	100	100	14.8	15.14	100	100	14.8	15.2	100	100
				d1vyfa	97.34	99.55	100	100	14.87	15.14	100	100	14.87	15.14	100	100
				d2a0aa1	97.78	100	100	100	14.87	15.2	100	100	14.87	15.2	100	100
	Beta-Trefoil	Ricin B-like lectins	Ricin B-like	2ihoa1	71.64	97.71	60.72	49.42	74.51	95.73	99.35	76.17	37.96	48.76	99.48	76.25
				2zqna1	67.22	98.01	60.32	54.91	70.34	96.22	99.31	84.79	35.84	49.06	99.45	84.97
				1m2tb2	80.79	98.17	63.02	19.38	81.1	97.28	99.52	30.21	41.32	49.65	99.64	30.3
				1qxma1	91.92	99.39	62.55	34.24	90.6	96.99	96.99	52.57	46.2	50.19	97.19	53.46
				1sr4a	68.44	96.18	64.41	19.59	67.15	94.86	99.42	30.39	34.22	49.06	99.56	30.89
				1sr4a	89.48	95.42	64.08	50.44	88.17	94.08	99.34	78.24	44.97	47.97	99.56	78.4
				A0ACX0	91.76	98.47	64.04	19.18	90.5	96.51	99.36	29.58	46.15	49.21	99.57	29.64
				B5I428	92.53	96.79	64.23	64.2	90.98	95.25	99.36	99.39	46.4	48.57	99.57	99.59
				Q095L7	92.53	99.54	64.26	19.25	90.79	98.44	99.36	29.96	46.3	50.93	99.57	30.46
				Q82P89	92.98	99.23	64.26	19.25	91.37	97.09	99.36	29.96	46.59	49.5	99.57	30.46
α/β	NADP-binding Rossmann fold	NADP-binding Rossman fold domain	Alcohol dehydrogenase like	Q7TQ90	54.8	71.66	64.39	13.64	7.25	28.67	53.75	41.24	7.25	28.67	20.19	41.24
				d1ykfa2	32.86	66.88	99.87	5.94	4.35	35.32	49.11	26.84	4.35	35.32	10.97	26.84
				B1SN90	35.63	71.44	41.94	7.33	4.71	51.45	29.51	39.86	4.71	51.45	8.4	39.86
				P22797	38.49	71.66	46.93	16.62	5.09	24.5	33.42	42.92	5.09	24.5	17.22	46.71
				P06525	37.38	67.26	44.85	12.25	4.94	33.06	33.02	45.48	4.94	33.06	13.02	45.48
				A8U7A0	34.05	71.61	40.16	9.07	4.5	51.72	27.83	49.47	4.5	51.72	8.02	49.47
				d1p0fa2	30.68	71.53	36.17	25.79	4.06	26.49	24.41	50.92	4.06	26.49	13.3	50.92
				d1pl8a2	34.95	71.1	42.99	3.87	4.62	65.28	29.76	26.85	4.62	65.28	6.62	26.85
				Q1ET59	35.63	71.61	42.15	15.29	4.71	23.22	29.57	37.45	4.71	23.22	16.88	37.45
				A4RLC1	34.13	69.65	42.05	11.12	4.54	37.05	29.34	44.69	3.57	36.08	9.02	44.04
	TIM beta/alpha-barrel	Triosephosphate isomerase (TIM)	Aldolase	d2a6na1	15.39	67.38	100	10.41	7.79	62.6	100	19.09	0.85	30.71	100	85.16
				B5YKK4	15.39	67.27	100	10.35	7.79	61.62	100	18.72	0.85	30.5	100	84.83
				2qapa1	7.98	7.98	100	100	4.04	4.04	100	100	0.44	0.44	100	100
				1gqna	11.8	53.64	100	13.71	5.97	38.17	100	19.26	0.85	21.98	100	99.95
				d1onra	9	9	100	7.02	4.56	456	100	7.02	0.5	0.5	100	7.02
				1n7ka	13.45	90.19	11.8	8.68	6.87	88.7	11.9	16.85	6.35	38.4	100	66.34
				UPI000DB6B71	7.98	7.98	100	100	4.04	4.04	100	100	0.44	0.44	100	100
				A7MKZ4	9	9	100	4.77	4.56	4.56	100	4.77	0.5	0.5	100	4.77
				Q23DV2	9	9	100	100	4.56	4.56	100	100	0.5	0.5	100	100
				A3N123	16.47	90.82	15.06	8.69	8.34	89.63	15.43	17.01	5.94	36.84	100	63.58
α+β	IL8-like	IL8-like	IL8-like chemokines	d10801	97.57	99.76	100	59.62	97.57	99.76	100	100	92	94.06	100	100
				B1AB90	97.57	99.76	100	51.69	97.57	99.76	100	100	92	94.06	100	100
				d2fhta1	89.1	99.76	100	41.55	89.1	99.76	100	100	84.01	94.06	100	100
				d1esra	93.7	99.76	100	75	93.7	99.76	100	100	88.35	94.06	100	100
				Q0EAB3	96.36	99.76	100	67.35	96.36	99.76	100	100	90.86	94.06	100	100
				Q5XVR3	92.49	100	100	68.83	92.49	100	100	100	87.21	94.29	100	100
				d1nr4b	86.92	99.51	100	84.81	86.92	99.51	100	100	81.21	93.83	100	100
				d1f9qa	96.36	99.76	100	46.33	96.36	99.76	100	100	90.86	94.06	100	100
				d1huna	90.55	99.76	100	65.11	90.55	99.76	100	100	85.38	94.06	100	100
				d1roda	96.85	99.76	100	82.47	96.85	99.76	100	100	91.32	94.06	100	100
	MHC antigen recognition domain	MHC antigen recognition domain	MHC antigen recognition domain	Q95H88	60.87	61.9	100	100	60.86	61.9	100	100	60.86	61.9	100	100
				UPI0000D9F73B	59.52	61.9	100	100	59.52	61.9	100	100	59.52	61.9	100	100
				Q31246	61.01	61.75	100	100	61.01	61.75	100	100	61.01	61.75	100	100
				Q3YJF5	57.29	58.48	100	100	57.29	58.48	100	100	57.29	58.48	100	100
				B3TJK9	60.56	61.75	100	100	60.56	61.75	100	100	60.56	61.75	100	100
				Q8MHC1	61.16	61.75	100	100	61.16	61.75	100	100	61.16	61.75	100	100
				P01893	61.16	61.9	100	100	61.16	61.91	100	100	61.16	61.9	100	100
				UPI0001560F87	60.86	61.9	100	100	60.86	61.91	100	100	60.86	61.9	100	100
				Q95557	60.71	61.9	100	100	60.71	61.91	100	100	60.71	61.9	100	100
				d2p06a2	60.86	61.9	100	100	60.86	61.91	100	100	60.86	61.9	100	100
MCS	Transmembrane β-barrels	OMPA-like	Outer membrane protein	B2Q212	86.46	99.77	37.14	20.19	64.66	74.61	37.14	20.19	46.6	79.38	100	80.27
				d1g90a	99.08	100	66.87	25.36	74.09	74.78	100	25.36	29.75	78.83	100	100
				d1p4ta	94.03	99.54	65.5	25.29	70.32	74.44	65.5	25.29	35.9	74.33	100	100
				d1p0fa2	99.08	100	62.16	26	74.09	74.78	100	26.27	29.75	78.83	100	100
				B21BP5	85.77	100	63.61	25.41	64.15	74.78	100	25.41	26.99	78.78	100	100
				Q6GUB4	77.29	100	29.51	2.82	57.8	74.78	29.51	2.82	52.43	56.97	100	8.28
				d1qjpa	89.9	98.85	36.13	25.18	67.23	73.92	100	31.37	49.81	78.6	100	100
				A3XTP6	96.33	96.33	59.49	23.45	72.04	74.78	100	24.13	32.41	82.96	100	100
				A5EJS5	96.78	100	67.2	25.47	72.38	74.78	100	25.47	28.83	78.6	100	100
				A8LM56	97.7	100	67.3	0.59	73.07	74.78	100	0.59	29.06	83.33	100	2.47
	Voltage-gated potassium channel	Voltage-gated potassium channel	Voltage-gated potassium channel	A1L238	11.74	81.69	100	100	11.74	81.69	100	100	11.74	81.69	100	100
				Q9XXD1	52.18	66.39	100	100	52.18	66.39	100	100	52.18	66.39	100	100
				d1f6ga	40.43	71.03	100	100	40.43	71.03	100	100	40.43	71.03	100	100
				UPI00015B4D72	40.43	71.58	100	100	40.43	71.58	100	100	40.43	71.58	100	100
				B6LLT5	38.25	45.08	100	100	38.25	45.08	100	100	38.25	45.08	100	100
				Q26095	42.89	69.67	100	100	42.89	69.67	100	100	42.89	69.67	100	100
				Q304E3	52.18	65.3	100	100	52.18	65.3	100	100	52.18	65.3	100	100
				Q22426	48.08	70.21	100	100	48.08	70.21	100	100	48.08	70.21	100	100
				P22459	17.48	98.9	100	100	17.48	98.9	100	100	17.48	98.9	100	100
				Q4SUC4	17.48	98.36	100	100	17.48	98.36	100	100	17.48	98.36	100	100
SP	Knottins	EGF/Laminin	EGF-type module	d1rfnb	7.7	1333.87	47.51	59.62	7.42	13.38	100	100	3.55	6.41	100	59.62
				d1pfxl2	7.16	9.57	46.78	51.69	6.9	9.24	100	90.91	3.3	4.42	100	51.69
				d3egfa	2.23	5.28	100	41.55	2.15	5.09	100	100	1.03	2.44	100	41.55
				d1nqlb	4.02	14.28	90	75	3.88	13.73	100	100	1.86	6.57	100	75
				d1p9ja	4.83	5.9	100	67.35	4.66	5.69	100	100	2.23	2.73	100	67.35
				d1apqa	9.48	18.97	53.81	68.83	9.15	18.3	100	100	4.38	8.77	100	68.83
				d2vj3a2	32.05	33.48	74.43	84.81	30.91	32.29	90.71	89.87	14.81	15.47	100	84.81
				d3bpse1	2.59	7.34	23.58	46.33	2.5	7.08	92.58	89.8	1.19	3.39	100	46.33
				d1klil	7.52	16.2	48	65.11	7.25	15.63	100	100	3.47	7.48	100	65.11
				d1dval1	42.07	42.97	95.14	82.47	40.58	41.45	100	100	19.44	19.85	100	82.47
	LDL receptor	LDL receptor-like module	LDL receptor-like module	A8JRD0	1.49	1.79	100	100	1.49	1.79	100	100	1.49	1.79	100	100
				d1n7da7	37.18	40.47	91.85	89.7	44.97	44.97	100	90.63	44.97	44.97	100	90.91
				d2gtlm2	0.29	0.29	100	100	0.29	0.29	100	100	0.29	0.29	100	100
				d2gtlo2	0.44	0.44	100	100	0.44	0.44	100	100	0.44	0.44	100	100
				d1jrfa	0.59	0.59	100	100	0.59	0.59	100	100	0.59	0.59	100	100
				Q9NZR2	25.93	34.93	100	100	25.93	34.93	100	100	25.93	34.93	100	100
				Q99087	38.08	41.22	90.71	89.87	38.08	41.22	90.71	89.87	38.08	41.22	90.71	89.87
				Q98931	31.78	39.58	92.58	89.49	31.78	39.58	92.58	89.49	31.78	39.58	92.58	89.8
				Q98930	0.29	0.29	100	100	0.29	0.29	100	100	0.29	0.29	100	100
				d1xfea2	1.94	1.94	100	100	1.94	1.94	100	100	1.94	1.94	100	100
	Average				55.0021	80.8462	76.2509	96.906	42.3683	60.8905	91.8	79.2611	33.0296	47.8622	93.0776	83.1839
MCS: Membrane and cell surface proteins and peptides, SP: Small protein, PB: Coverage of PSI-BLAST, CPB: Coverage of Cascade PSI-BLAST

## Sheet: Sheet1
100
100
100
100
100
100
100
100
100
100
100
100
100
100
100
100
100
100
100
100
100
100
100
100
100
100
100
100
100
100
99.35
99.31
99.52
96.99
99.42
99.34
99.36
99.36
99.36
99.36
53.75
49.11
29.51
33.42
33.02
27.83
24.41
29.76
29.57
29.34
100
100
100
100
100
11.9
100
100
100
15.43
100
100
100
100
100
100
100
100
100
100
100
100
100
100
100
100
100
100
100
100
37.14
100
65.5
100
100
29.51
100
100
100
100
100
100
100
100
100
100
100
100
100
100
100
100
100
100
100
100
90.71
92.58
100
100
100
100
100
100
100
100
90.71
92.58
100
100
91.3096
